# Supplementary material for: Unilateral Tamoxifen-Induced Retinopathy as a Consequence of Breast Cancer Treatment—Multimodal Imaging Value
Source: Diagnostics (Basel). 2023 Mar 27;13(7):1250. doi: 10.3390/diagnostics13071250 (PMC10093114; doi:10.3390/diagnostics13071250)
Supplement: Supplementary file 1 [file diagnostics-13-01250-s001.zip]

Archive with 1 entries (1 files):
- diagnostics-2245903-supplementary.pdf
